# Supplementary material for: Delayed surgery for more than 9 weeks induces worse survival outcomes in locally advanced rectal cancer patients with poor response to neoadjuvant chemoradiotherapy: a propensity score matched cohort study
Source: Gastroenterol Rep (Oxf). 2025 Jul 2;13:goaf060. doi: 10.1093/gastro/goaf060 (PMC12221869; doi:10.1093/gastro/goaf060)
Supplement: goaf060_Supplementary_Data [file goaf060_supplementary_data.zip]

Archive with 1 entries (1 files):
- 2024-626 Supplemental appendix.pdf
